# Supplementary material for: Hyperoxia induces glutamine-fuelled anaplerosis in retinal Müller cells
Source: Nat Commun. 2020 Mar 9;11:1277. doi: 10.1038/s41467-020-15066-6 (PMC7062830; doi:10.1038/s41467-020-15066-6)
Supplement: Supplementary file 4 — Source Data [file 41467_2020_15066_MOESM4_ESM.xlsx]

## Sheet: Sheet1
Figure 1B
M3 Lactate	Hyperoxia						Normoxia
	0.80657	0.79449	0.80358	0.79911	0.79434	0.74755	0.83585	0.84831	0.84107	0.84479	0.85338	0.85479
M3 Pyruvate	Hyperoxia						Normoxia
	0.81041	0.82875	0.81005	0.84804	0.80968	0.79841	0.87286	0.88606	0.88328	0.89526	0.90748	0.90211
M2 Citrate	Hyperoxia						Normoxia
	0.10623	0	0	0.31231	0	0.17078	0.38807	0.28328	0.37051	0.45187	0.36679	0.39918
M2 Glutamate	Hyperoxia						Normoxia
	0.01574	0.02106	0.01944	0.01647	0.01919	0.01952	0.09575	0.09339	0.09636	0.09212	0.09775	0.1062
Figure 1C
Total Glutamate	Hyperoxia						Normoxia
	226651	243105	237201	204982	171560	219988	285671	265384	342409	329549	338839	341866
Figure 1D
M3 Lactate	Hyperoxia						Normoxia
	0.84186	0.85839	0.86216	0.83321	0.82402	0.84523	0.82736	0.83968	0.82216	0.83479	0.79989	0.86276
M3 Pyruvate	Hyperoxia						Normoxia
	0.63879	0.7046	0.70075	0.70214	0.60783	0.63377	0.65836	0.59768	0.66884	0.67562	0.56376	0.65234
M2 Citrate	Hyperoxia						Normoxia
	0.09104	0.19664	0.1844	0.16101	0.0766	0.14166	0.49544	0.41367	0.49186	0.37918	0.43857	0.48755
M2 Glutamate	Hyperoxia						Normoxia
	0	0	0	0	0	0	0.09125	0.08996	0.09943	0.08564	0.09668	0.09505
Figure 1E
Citrate	M0			M1			M2			M3			M4			M5			M6
	Mean	Standard Dev	Replicates	Mean	Standard Dev	Replicates	Mean	Standard Dev	Replicates	Mean	Standard Dev	Replicates	Mean	Standard Dev	Replicates	Mean	Standard Dev	Replicates	Mean	Standard Dev	Replicates
N	0.482913	0.045666	6	0.001477	0.002711	6	0.451045	0.048346	6	0.01259	0.010331	6	0.04784	0.011092	6	0.001735	0.001886	6	0.002402	0.002452	6
H	0.8402	0.064625	6	0.006543	0.011813	6	0.141892	0.049028	6	0.004152	0.004534	6	0.007217	0.015307	6	0	0	6	0	0	6
Glutamate	M0			M1			M2			M3			M4			M5
	Mean	Standard Dev	Replicates	Mean	Standard Dev	Replicates	Mean	Standard Dev	Replicates	Mean	Standard Dev	Replicates	Mean	Standard Dev	Replicates	Mean	Standard Dev	Replicates
N	0.904435	0.004932	6	0	0	6	0.093002	0.005011	6	0.00256167	0.000725959	6	0	0	6	0	0	6
H	1	0	6	0	0	6	0	0	6	0	0	6	0	0	6	0	0	6
Figure 1G
M3 Lactate	Hyperoxia						Normoxia
	0.02418	0.02538	0.02352	0.02403	0.02423	0.02198	0.03677	0.03782	0.03578	0.03324	0.03537	0.03616
M2 Citrate	Hyperoxia						Normoxia
	0.01655	0.03805	0.03994	0.02729	0.03355	0.02167	0.077	0.10045	0.1025	0.10883	0.11184	0.11128
M5 Citrate	Hyperoxia						Normoxia
	0.14114	0.2108	0.27213	0.1977	0.20785	0.20159	0.15721	0.16351	0.18494	0.1762	0.18031	0.18805
M4/M5 Citrate	Hyperoxia						Normoxia
	1.32556	1.45626	1.19189	1.28472	1.26336	1.0754	2.04497	2.24849	2.14853	2.28519	2.30314	2.20069
M3 Pyruvate	Hyperoxia						Normoxia
	0.02397	0.02615	0.02268	0.02351	0.02377	0.02162	0.03153	0.03237	0.02858	0.02898	0.02974	0.02957
M5 Glutamate	Hyperoxia						Normoxia
	0.89163	0.89268	0.89987	0.89761	0.88964	0.90399	0.74088	0.77228	0.78042	0.76577	0.76595	0.773
M4 Fumarate	Hyperoxia						Normoxia
	0.70473	0.70254	0.70107	0.70961	0.69684	0.70515	0.62775	0.61416	0.61754	0.61675	0.60153	0.61752
M4 Aspartate	Hyperoxia						Normoxia
	0.71189	0.70209	0.70589	0.71132	0.70351	0.70555	0.63899	0.62418	0.63602	0.63529	0.62476	0.62598
Figure 1I
M0 Citrate	Hyperoxia						Normoxia
	0.72224	0.69988	0.52884	0.49616	0.45901	0.45676	0.81768	0.70189	0.61181	0.87145	0.65106	0.69496
M5 Glutamate	Hyperoxia						Normoxia
	0.44473	0.4344	0.43841	0.44504	0.43462	0.43673	0.3879	0.37308	0.37552	0.37562	0.37785	0.37003
M4 Fumarate	Hyperoxia						Normoxia
	0.20321	0.21158	0.20774	0.21258	0.22396	0.20787	0.18848	0.17576	0.17595	0.17366	0.181	0.13499
M4 Aspartate	Hyperoxia						Normoxia
	0.23615	0.23431	0.24052	0.25761	0.24212	0.23461	0.18711	0.16922	0.16947	0.18595	0.18447	0.16387
M5 Citrate	Hyperoxia						Normoxia
	0.00432	0.0055	0.0096	0.01088	0.01167	0.01137	0.01724	0.02954	0.0401	0.01343	0.03258	0.03155
M4/M5 Citrate	Hyperoxia						Normoxia
	38.4143	31.7564	27.774	26.6811	25.8483	27.2128	4.22448	3.60867	3.53766	3.87863	3.81277	3.48843
Figure 1J
M4 Aspartate	Hyperoxia						Normoxia
	0.40092	0.46477	0.32283	0.27254	0.24926	0.3935	0.43439	0.52495	0.53435	0.46092	0.42319	0.47413
M4 Fumarate	Hyperoxia						Normoxia
	0.46107	0.49249	0.45849	0.47412	0.47732	0.47802	0.52958	0.51506	0.50813	0.47929	0.48893	0.54535
M5 Glutamate	Hyperoxia						Normoxia
	0.89152	0.86116	0.87019	0.86392	0.86872	0.87601	0.72955	0.73413	0.71843	0.74125	0.70601	0.73482
Figure 2B
M3 Lactate	Hyperoxia						Normoxia
	0.33533	0.34958	0.33102	0.34489	0.35154	0.35103	0.32961	0.34088	0.32525	0.31471	0.32939	0.32662
M3 Pyruvate	Hyperoxia						Normoxia
	0.32932	0.31293	0.29628	0.30768	0.30504	0.319	0.27302	0.31877	0.28655	0.28336	0.27761	0.28615
M2 Citrate	Hyperoxia						Normoxia
	0.14932	0.19297	0.20233	0.20528	0.19629	0.19124	0.16283	0.38215	0.20143	0.1163	0.13553	0.20234
M2 Glutamate	Hyperoxia						Normoxia
	0.03349	0.05017	0.05669	0.05296	0.06222	0.06548	0.07768	0.09128	0.0922	0.08452	0.10308	0.10159
Figure 2C
Glutamate	M0			M1			M2			M3			M4			M5
	Mean	Standard Dev	Replicates	Mean	Standard Dev	Replicates	Mean	Standard Dev	Replicates	Mean	Standard Dev	Replicates	Mean	Standard Dev	Replicates	Mean	Standard Dev	Replicates
N	0.874853	0.0095966	6	0.0116083	0.0075037	6	0.091725	0.0097555	6	0.0154133	0.0031878	6	0.00640333	0.0011132	6	0	0	6
H	0.925073	0.010087	6	0.00764667	0.006417	6	0.0535017	0.011327	6	0.008985	0.002149	6	0.00479333	0.002769	6	0	0	6
Lactate	M0			M1			M2			M3
	Mean	Standard Dev	Replicates	Mean	Standard Dev	Replicates	Mean	Standard Dev	Replicates	Mean	Standard Dev	Replicates
N	0.618918	0.010621	6	0.0150533	0.001682	6	0.0221283	0.002455	6	0.343898	0.008738	6
H	0.637145	0.01173	6	0.0136283	0.0025357	6	0.0214833	0.0023304	6	0.327743	0.0084394	6
Citrate	M0			M1			M2			M3			M4			M5			M6
	Mean	Standard Dev	Replicates	Mean	Standard Dev	Replicates	Mean	Standard Dev	Replicates	Mean	Standard Dev	Replicates	Mean	Standard Dev	Replicates	Mean	Standard Dev	Replicates	Mean	Standard Dev	Replicates
N	0.661052	0.326484	6	0.111298	0.248337	6	0.200097	0.0956345	6	0.02093	0.0111586	6	0.00662667	0.0060254	6	0	0	6	0	0	6
H	0.76906	0.038661	6	0.00683167	0.007798	6	0.189572	0.020441	6	0.032355	0.016222	6	0.002185	0.005284	6	0	0	6	0	0	6
Figure 2E
M4 Citrate	Hyperoxia						Normoxia
	0.17353	0.23097	0.2379	0.21566	0.20519	0.24533	0.11919	0.13071	0.15021	0.15566	0.15761	0.15955
M5 Citrate	Hyperoxia						Normoxia
	0.04219	0.05831	0.05836	0.05115	0.04932	0.05774	0.09731	0.10624	0.12191	0.12307	0.13191	0.13475
M5 Glutamate	Hyperoxia						Normoxia
	0.41864	0.41881	0.42287	0.42216	0.4224	0.42939	0.39238	0.39371	0.39741	0.39223	0.38782	0.38942
M4 Fumarate	Hyperoxia						Normoxia
	0.26052	0.25373	0.26297	0.25936	0.24427	0.26007	0.24617	0.24108	0.25356	0.24219	0.24159	0.24708
M4 Aspartate	Hyperoxia						Normoxia
	0.27227	0.26809	0.26489	0.25782	0.24835	0.23668	0.26767	0.26631	0.26452	0.26105	0.23527	0.23877
Figure 2F
Citrate	M0			M1			M2			M3			M4			M5			M6
	Mean	Standard Dev	Replicates	Mean	Standard Dev	Replicates	Mean	Standard Dev	Replicates	Mean	Standard Dev	Replicates	Mean	Standard Dev	Replicates	Mean	Standard Dev	Replicates	Mean	Standard Dev	Replicates
	0.603783	0.0507637	6	0.0106333	0.00455749	6	0.0581667	0.00734283	6	0.0620367	0.00816205	6	0.145488	0.0166158	6	0.119198	0.0146479	6	0.000691667	0.000571504	6
	0.63734	0.0447308	6	0.0006767	0.000866272	6	0.0554917	0.00694588	6	0.03327	0.00434825	6	0.218097	0.0262993	6	0.052845	0.00652794	6	0.0022767	0.000889644	6
Glutamate	M0			M1			M2			M3			M4			M5
	Mean	Standard Dev	Replicates	Mean	Standard Dev	Replicates	Mean	Standard Dev	Replicates	Mean	Standard Dev	Replicates	Mean	Standard Dev	Replicates	Mean	Standard Dev	Replicates
	0.476362	0.00241442	6	0.01784	0.000883923	6	0.0188917	0.000906585	6	0.094745	0.00107688	6	0	0	6	0.392162	0.00335742	6
	0.473777	0.00603598	6	0.0122167	0.00131698	6	0.0124783	0.000585198	6	0.079145	0.00103136	6	0	0	6	0.422378	0.00390286	6
Figure 3H
REC	Hyperoxia						Normoxia
	17.7059	18.7461	17.9097	17.8012	17.5452	17.0889	9.71563	9.55215	9.64082	9.74031	9.49711	9.69761
MIOM1	Hyperoxia						Normoxia
	7.66223	7.9456	7.88765	7.84873	8.20767	7.80689	3.57925	3.87588	3.85375	3.85403	3.9229	3.88538
Figure 3I
	Normoxia						Hyperoxia
REC	0.825745	0.966152	0.960201	1.287	1.12178	0.839125	1.37821	1.39826	1.47951	1.4649	1.42036	1.61101
MIOM1	1.02581	0.920696	0.989502	1.1358	0.859348	1.06885	1.27443	0.873354	1.40932	1.63427	1.11963	1.02369
Figure 3J
M5 Glutamine		Hyperoxia			Normoxia
	Time (min)	Mean	Standard Dev	N	Mean	Standard Dev	N
	20	0.59044	0.023016	3	0.607553	0.003708	3
	40	0.552783	0.017754	3	0.586943	0.018963	3
	60	0.434517	0.014067	3	0.489813	0.022081	3
	100	0.25693	0.019233	4	0.391275	0.084192	4
Figure 3K
M5 Glutamate		Hyperoxia			Normoxia
	Time (min)	Mean	Standard Dev	N	Mean	Standard Dev	N
	20	0.133123	0.002143	3	0.138363	0.013466	3
	40	0.119963	0.00398	3	0.139407	0.00547	3
	60	0.07883	0.005976	3	0.125633	0.004481	3
	100	0.070968	0.005852	4	0.10552	0.003873	4
Figure 3M
M1 Citrate 1h	Hyperoxia						Normoxia
	0.04127	0.05446	0.04528	0.05935	0.03876	0.08956	0.088	0.09742	0.0436	0.09057	0.08962	0.09159
M1 Aspartate 30min	Hyperoxia						Normoxia
	0.01505	0.02301	0.03476	0.04666	0.03958		0.01079	0.02141	0.0174	0.01676	0.01367
M1 Aspartate 1h	Hyperoxia						Normoxia
	0.03381	0.01976	0.02492	0.01895	0	0.03774	0.01017	0	0.02455	0.00516	0.00782	0.00381
Figure S1
Pyruvate	Time (hr)	Normoxia M3 pyruvate			Normoxia M0 pyruvate
	0.5	0.296027	0.041415	3	0.692857	0.04129	3
	2	0.486867	0.025613	3	0.4918	0.025093	3
	10	0.62035	0.02274	3	0.022906	0.022906	3
	14	0.57773	0.035572	3	0.036034	0.036034	3
	18	0.843007	0.00472	3	0.139057	0.004225	3
	23	0.82324	0.012475	3	0.156067	0.012114	3
	48	0.675937	0.007912	3	0.005783	0.005783	3
Lactate
	Time (hr)	Normoxia M3 lactate			Normoxia M0 lactate
	0.5	0.12765	0.026216	3	0.861737	0.027747	3
	2	0.326387	0.021379	3	0.647847	0.023333	3
	10	0.56494	0.038005	3	0.395947	0.039825	3
	14	0.54156	0.036986	3	0.422097	0.039694	3
	18	0.760493	0.004142	3	0.18205	0.004189	3
	23	0.70007	0.017033	3	0.246957	0.018079	3
	48	0.701007	0.007146	3	0.250193	0.00681	3
Glutamate
	Time (hr)	Normoxia M2 glutamate			Normoxia M0 glutamate
	0.5	0.0115167	0.000675	3	0.98748	0.000827	3
	2	0.04095	0.001478	3	0.95705	0.002133	3
	10	0.10202	0.006093	3	0.883137	0.008239	3
	14	0.12347	0.000695	3	0.850623	0.002419	3
	18	0.195073	0.002729	3	0.71967	0.005771	3
	23	0.194	0.00186	3	0.717787	0.005218	3
	48	0.182	0.002336	3	0.755223	0.004153	3
Fumarate
	Time (hr)	Normoxia M2 fumarate			Normoxia M0 fumarate
	0.5	0.006937	0.002042	3	0.96771	0.001809	3
	2	0.022903	0.000751	3	0.95905	0.003979	3
	10	0.076757	0.003825	3	0.8939	0.007159	3
	14	0.09871	0.001996	3	0.856107	0.003261	3
	18	0.142883	0.001559	3	0.772623	0.005923	3
	23	0.149903	0.001598	3	0.755947	0.006825	3
	48	0.15093	0.000775	3	0.77186	0.001497	3
Aspartate	Time (hr)	Normoxia M2 aspartate			Normoxia M0 aspartate
	0.5	0.010383	0.000664	3	0.962537	0.007365	3
	2	0.026343	0.001399	3	0.959317	0.00699	3
	10	0.082817	0.005021	3	0.895903	0.007988	3
	14	0.105923	0.002313	3	0.8604	0.001624	3
	18	0.178037	0.001765	3	0.73137	0.003911	3
	23	0.182	0.002893	3	0.71836	0.004736	3
	48	0.16	0.000937	3	0.76935	0.002862	3
Figure S2
Pyruvate	Normoxia	0.5	2	10	14	18	23	48
	M0	0.917613	0.88518	0.759263	0.784743	0.56424	0.582707	0.606343
	M1	0	0	0.00126667	0.00231	0	0	0.05228
	M2	0.00794	0.00913333	0.00883	0.00871333	0.00974333	0.00917333	0.0578467
	M3	0.0744433	0.105687	0.23064	0.204233	0.426013	0.408123	0.283523
Lactate	Normoxia	0.5	2	10	14	18	23	48
	M0	0.941517	0.95031	0.63035	0.625217	0.60453	0.54265	0.62257
	M1	0.000573333	0.00058	0.00834667	0.00952333	0.00758333	0.00870333	0.197507
	M2	0.0048	0.00442333	0.0195367	0.01897	0.0184467	0.0213733	0.0430367
	M3	0.0531067	0.0446833	0.341777	0.346293	0.36944	0.427267	0.13689
Fumarate		0.5	2	10	14	18	23	48
	M0	0.791243	0.73559	0.85663	0.849963	0.814433	0.827283	0.859587
	M1	0.16272	0.211277	0.0442533	0.0489667	0.0790467	0.07377	0.0261167
	M2	0.01416	0.01589	0.0225667	0.05822	0.0218133	0.0246067	0.07369
	M3	0.0122233	0.01711	0.0216767	0.0224133	0.0670633	0.0566733	0.0286533
	M4	0.0196567	0.0201333	0.0225667	0.0204367	0.0176433	0.01767	0.01195
Glutamate		0.5	2	10	14	18	23	48
	M0	0.94952	0.948747	0.80619	0.809497	0.95302	0.945083	0.689653
	M1	0.00875667	0.01035	0.0149567	0.01541	0	0.0008	0.0248
	M2	0.0210933	0.01892	0.142997	0.138997	0.0356	0.04217	0.204343
	M3	0.00554333	0.00814667	0.01772	0.0171367	0.00409333	0.00336667	0.0383167
	M4	0.00702333	0.00635333	0.0140667	0.0149067	0.00434	0.00490333	0.0346967
	M5	0.00806333	0.00747667	0.00406	0.00405333	0.00295	0.00367333	0.00818667
Aspartate		0.5	2	10	14	18	23	48
	M0	0.821867	0.799517	0.770753	0.767557	0.727227	0.737453	0.681967
	M1	0.0425	0.04057	0.03411	0.03805	0.03554	0.0296	0.05092
	M2	0.0504433	0.05111	0.120527	0.123107	0.0681767	0.0681533	0.171287
	M3	0.0555733	0.0797633	0.0500633	0.0478767	0.105943	0.0872967	0.0708967
	M4	0.02961	0.0290433	0.0245467	0.0234067	0.0631167	0.0774967	0.0249333
Figure S6E
Total Area	Normoxia																Hyperoxia
REC	66917	23789	59749	64678	28958	21573	24903	61463	50251	28451							69542	75367	44151	17907	31352	27542	24439	37918	69707	28034	51156	41279	23718	51495
MIO-M1	32408	17805	23407	23493	24860	27046	17974	18105	16757	22784	20643	23650	15480	23223	17488	22093	17401	17328	20466	16549	13065	36509	23877	19440	23335	30437		23591	23750
Figure S6F
Ave Perimeter	Normoxia																Hyperoxia
REC	149.708	122.776	161.945	141.271	272.656	167.784	233.524	131.273	227.09	211.966							126.786	126.178	113.535	93.8801	148.411	120.821	148.081	146.454	157.551	153.175	177.142	140.482	179.155	166.236
MIO-M1	174.01	185.649	270.392	178.592	90.4339	95.0812	139.898	141.687	152.656	182.827	176.115	138.527	118.978	123.707	204.4	211.629	83.561	101.58	133.478		134.269	147.997	123.807	107.49	138.905	94.4294	121.225		161.73
Figure S6G
Mito Footprint	normoxia													Hyperoxia
REC	75701	33155	91900	94252	33573	23163	27948	73404	62384	33896				84786	73821	24016	35892	35311	35493	54417		33571	58955	51651	27964	57936
MIO-M1	20214	29209		28946	21034	18694	25405	29221	26934	23758				22192	22179	17742	14335	37412	25471	21450	24965	42157	26036
Figure S6H	normoxia													Hyperoxia
Mito Footprint	3.34197	2.52532	3.33679	3.62338	6.31579	3.20968	4.54688	3.4335	4.74839	4.10448				2.65657	2.40663	2.14407	3.80952	2.76471	3.15525	2.5743	2.77396	4	3.38608	2.41667	2.93617	3.296
REC	3.17647	4.41558	3.99283	1.51381	3	2.61538	3.16901	2.48571	2.59615	4.97143				1.54455	2.61017		2.04878	2.1875	1.98795	1.6413	2.39286	2.09756	2.46429
MIO-M1
Figure S7
PKM1 mRNA in MIO-M1
Normoxia 1	0.580409
Normoxia 2	0.925697
Normoxia 3	1.35384
Normoxia 4	0.959989
Normoxia 5	1.18328
Normoxia 6	0.996779
Hyperoxia 1	0.659237
Hyperoxia 2	0.550515
Hyperoxia 3	0.649158
Hyperoxia 4	0.6974
Hyperoxia 5	0.476979
Hyperoxia 6	0.5982

## Sheet: Gels
Figure S5																			Figure S3
	A)
		FH- FG4592+Hyperoxia
		FN- FG4592+Normoxia
		H-Hyperoxia
		N-Normoxia
		L-Ladder
	B)
		C)
		D)		p-PDH/PDH
				normoxia	hyperoxia	FGN	HFG
				0.0385908	0.0369378	0.0864791	0.0770334
				0.0314694	0.0404869	0.0646878	0.0760257
				0.0359293	0.0357942
				FGN- FG4592+Normoxia
				HFG- FG4592+Hyperoxia
